# Supplementary material for: A Novel and Sensitive Fluorescent Probe for Glyphosate Detection Based on Cu2+ Modulated Polydihydroxyphenylalanine Nanoparticles
Source: Biosensors (Basel). 2023 Apr 28;13(5):510. doi: 10.3390/bios13050510 (PMC10216732; doi:10.3390/bios13050510)
Supplement: Supplementary file 1 [file biosensors-13-00510-s001.zip]

Archive with 1 entries (1 files):
- biosensors-2337231-supplementary.pdf
